# Supplementary material for: Nicotinamide Deteriorates Post-Stroke Immunodepression Following Cerebral Ischemia–Reperfusion Injury in Mice
Source: Biomedicines. 2023 Jul 30;11(8):2145. doi: 10.3390/biomedicines11082145 (PMC10452067; doi:10.3390/biomedicines11082145)
Supplement: Supplementary file 1 [file biomedicines-11-02145-s001.zip]

Archive with 5 entries (5 files):
- Table S5 CD23, IgM, and IgD expression in the spleens.pdf
- Table S1 Blood flow and body temperature.pdf
- Table S2 Cell counts in MCAO mice.pdf
- Table S3 Immune cells in thymus, spleen, blood and brain.pdf
- Table S4 Immune cells in LPS brain.pdf
